# Supplementary material for: The associations between sedentary behaviour and mental health among adolescents: a systematic review
Source: Int J Behav Nutr Phys Act. 2016 Oct 8;13:108. doi: 10.1186/s12966-016-0432-4 (PMC5055671; doi:10.1186/s12966-016-0432-4)
Supplement: Additional file 1: — Methodological quality assessment checklist (XLSX 15 kb) [file 12966_2016_432_MOESM1_ESM.xlsx]

## Sheet: Sheet2
Methodological quality assessment checklist
																								additional assessment for intervention
	selection bias (all studies)			study design (all studies)						confounders (1 for Ivs only; 2 for all studies)			data collection methods (for all studies)			withdrawals & dropouts (1 for IVs only; 2 for all studies)			analyses (1&4 for IVs only; 2&3 for all studies)				global rating for this paper (obs)	Blinding			intervention integrity
	representative sample?	% agreeing to participate	overall section rating	study design	was study randomised?	description of randomisation?	appropriate randomisation method?	sample size adequately powered?	overall section rating	were there important diffs b/t groups prior to the IV?	if yes, percent of relevant confounders that were controlled?	overall section rating	data collection tools valid?	data collection tools reliable?	overall section rating	withdrawals & drop-outs reported?	% of participants completing the study	overall section rating	unit of allocation?	unit of analysis?	appropriate statistical methods?	analysis performed by IV allocation status rather than the actual IV received?	1: strong 2: moderate 3: weak	outcome assessor aware of intervention status of participants?	were participants aware of the RQ?	overall section rating	what percentage received allocated intervention?	was the consistency of the intervention measured?	is it likely that subjects received unintended intervention or contamination?	overall section rating
	1: very likely 2: somewhat likely 3: not likely 4: can't tell	1: 80-100% 2: 60-79% 3: <60^ 4: NA 5: Can't tell	1: strong 2: moderate 3: weak		yes or no	yes or no	yes or no	yes or no	1: strong 2: moderate 3: weak	1: yes 2: no 3: can't tell	1: 80-100% 2: 60-79% 3: <60% 4: can't tell	1: strong 2: moderate 3: weak	1: yes (if both valid) 2: no 3: can't tell or one yes/one no*	1: yes (if both reliable) 2: no 3: can't tell or one yes/one no*	1: strong 2: moderate 3: weak	1: yes 2: no 3: can't tell	1: 80-100% 2: 60-79% 3: <60% 4: can't tell	1: strong 2: moderate 3: weak	1: community 2: organisation/ institution 3: practice/office 4: individual	1: community 2: organisation/ institution 3: practice/office 4: individual	1: yes 2: no 3: can't tell	1: yes 2: no 3: can't tell		1: yes 2: no 3: can't tell	1: yes 2: no 3: can't tell	1: strong 2: moderate 3: weak	1: 80-100% 2: 60-79% 3: <60% 4: can't tell	1: yes 2: no 3: can't tell	1: yes 2: no 3: can't tell	1: strong 2: moderate 3: weak
Arat 2015	1	2	1	cross sectional	no	n/a	n/a	yes	2	n/a	4	3	3	3	3	n/a	2	2	n/a	4	1	n/a	3
Arbour-Nicitopoulos et al. (2012)	1	2	1	cross sectional	yes	yes	yes	yes	1	n/a	4	3	3*	3*	2	n/a	2	2	n/a	4	1	n/a	2
Asare & Danquah (2015)	1	1	1	cross sectional	no	n/a	n/a	yes	2	n/a	1	1	1	1	1	n/a	1	1	n/a	4	1	n/a	1
Cao et al. (2011)	1	1	1	cross sectional	yes	yes	yes	yes	1	n/a	1	1	3*	3*	2	n/a	1	1	n/a	4	1	n/a	1
Casiano et al. (2012)	1	1	1	cross sectional	no	n/a	n/a	yes	2	n/a	2	2	3*	3*	2	n/a	1	1	n/a	4	1	n/a	2
Donchi & Moore (2004)	2	2	2	cross sectional	no	n/a	n/a	yes	2	n/a	2	2	1	1	1	n/a	2	2	n/a	4	1	n/a	2
Durkin & Barber (2002)	2	5	3	cross sectional	no	n/a	n/a	yes	2	n/a	2	2	3	1	2	n/a	4	3	n/a	4	1	n/a	3
Fang et al. (2014)	3	5	3	cross sectional	no	n/a	n/a	yes	2	n/a	1	1	1	1	1	n/a	4	3	n/a	4	1	n/a	3
Gross (2004)	2	5	3	cross sectional	no	n/a	n/a	yes	2	n/a	1	1	3*	3*	2	n/a	1	1	n/a	4	1	n/a	2
Herman et al. (2015)	1	2	1	cross sectional	no	n/a	n/a	yes	2	n/a	1	1	3*	3*	2	n/a	1	1	n/a	4	1	n/a	1
Hoare et al. (2014)	1	3	2	cross sectional	no	n/a	n/a	yes	2	n/a	1	1	3*	3*	2	n/a	1	1	n/a	4	1	n/a	2
Jackson et al. (2010)	1	5	2	cross sectional	no	n/a	n/a	yes	2	n/a	2	2	3*	3*	2	n/a	4	3	n/a	4	3	n/a	2
Katon et al. (2010)	2	2	2	cross sectional	yes	no	n/a	yes	2	n/a	2	2	3*	3*	2	n/a	2	2	n/a	4	1	n/a	2
Kremer et al. (2014)	1	2	1	cross sectional	yes	yes	yes	yes	1	n/a	1	1	3*	3*	2	n/a	2	2	n/a	4	1	n/a	1
Maras et al. (2015)	1	3	2	cross sectional	no	n/a	n/a	yes	2	n/a	1	1	3*	3*	2	n/a	3	3	n/a	4	1	n/a	2
Mathers et al. (2009)	1	1	1	cross sectional	yes	yes	yes	yes	1	n/a	1	1	1	1	1	n/a	3	3	n/a	4	1	n/a	1
Messias et al. (2011)	1	2	1	cross sectional	no	n/a	n/a	yes	2	n/a	2	2	2	2	3	n/a	1	1	n/a	4	1	n/a	2
Nihill et al. (2013)	3	1	2	cross sectional	no	n/a	n/a	yes	2	n/a	2	2	1	1	1	n/a	1	1	n/a	4	1	n/a	2
Pantic et al. (2011)	2	1	1	cross sectional	no	n/a	n/a	yes	2	n/a	4	3	3*	3*	2	n/a	1	1	n/a	4	1	n/a	2
Park (2009)	1	5	2	cross sectional	yes	yes	yes	yes	1	n/a	1	1	1	1	1	n/a	3	3	n/a	4	1	n/a	1
Robinson et al. (2011)	1	1	1	cross sectional	no	n/a	n/a	yes	2	n/a	1	1	3*	3*	2	n/a	1	1	n/a	4	1	n/a	1
Trinh et al. (2015)	1	2	1	cross sectional	yes	yes	yes	yes	1	n/a	1	1	1	1	1	n/a	2	2	n/a	4	1	n/a	1
Ybarra et al. (2003)	1	1	1	cross sectional	yes	yes	yes	yes	1	n/a	2	2	3*	3*	2	n/a	2	2	n/a	4	1	n/a	2
Young et al. (2013)	1	1	1	cross sectional	yes	yes	yes	yes	1	n/a	1	1	2	2	3	n/a	1	1	n/a	4	1	n/a	1
Bickham et al. (2015)	1	2	1	longitudinal	no	n/a	n/a	yes	2	n/a	2	2	3*	3*	2	yes	2	1	n/a	4	1	n/a	2
Hume et al. (2011)	1	2	1	longitudinal	no	n/a	n/a	yes	2	n/a	2	2	1	1	1	yes	2	1	n/a	4	1	n/a	1
Nelson & Gordon-Larsen (2006)	1	1	1	longitudinal	no	n/a	n/a	yes	2	n/a	2	2	3*	3*	2	no	1	1	n/a	4	1	n/a	2
Primack et al. (2009)	1	2	1	longitudinal	yes	no	n/a	yes	1	n/a	2	2	3*	3*	2	no	2	2	n/a	4	1	n/a	2
Romer et al. (2013)	1	3	2	longitudinal	no	n/a	n/a	yes	2	n/a	2	2	3*	3	3	no	3	3	n/a	4	1	n/a	2
Sund et al. (2011)	1	1	1	longitudinal	no	n/a	n/a	yes	2	n/a	1	1	3*	3*	2	no	1	1	n/a	4	1	n/a	1
Witt et al. (2011)	1	5	2	longitudinal	no	n/a	n/a	yes	2	n/a	2	2	3*	3*	2	no	1	1	n/a	4	1	n/a	2
Lubans et al. (2016)	3	5	3	intervention	yes	yes	yes	yes	1	no	1	1	1	1	1	no	1	1	2	4	1	1	1	1	1	3	1	3	1	3
